# Supplementary material for: Histone H2A variants alpha1-extension helix directs RNF168-mediated ubiquitination
Source: Nat Commun. 2020 May 18;11:2462. doi: 10.1038/s41467-020-16307-4 (PMC7235047; doi:10.1038/s41467-020-16307-4)
Supplement: Supplementary file 4 — Source Data [file 41467_2020_16307_MOESM4_ESM.xlsx]

## Sheet: Figure 1b
Figure 1b

## Sheet: Figure 1c
Figure 1b

## Sheet: Figure 1d
Figure 1d

## Sheet: Figure 1e
Figure 1e

## Sheet: Figure 2b
Figure 2b

## Sheet: Figure 2c
Figure 2c

## Sheet: Figure 2d
Figure 2d

## Sheet: Figure 2e
Figure 2e

## Sheet: Figure 2f
Figure 2f

## Sheet: Figure 2g
Figure 2g

[truncated: 22 more sheets: Figure 2h, Figure 2i, Figure 3c, Figure 3d, Figure 3e, Figure 4g, Figure 4h, Figure 4i, Figure 4j, Figure 4k, Figure 5c, Figure 7c, Figure 7f, Supplementary Figure 1a, Supplementary Figure 1b, Supplementary Figure 1c, Supplementary Figure 1d, Supplementary Figure 1e, Supplementary Figure 3a, Supplmentary Figure 3b …]
